# Supplementary material for: Transcriptional Profiling of Malignant Melanoma Reveals Novel and Potentially Targetable Gene Fusions
Source: Cancers (Basel). 2022 Mar 15;14(6):1505. doi: 10.3390/cancers14061505 (PMC8946593; doi:10.3390/cancers14061505)
Supplement: Supplementary file 1 [file cancers-14-01505-s001.zip]

Archive with 1 entries (1 files):
- cancers-1624799-supplementary.pdf
